# Supplementary material for: The variable monoaminergic outcomes of cleaner fish brains when facing different social and mutualistic contexts
Source: PeerJ. 2018 May 24;6:e4830. doi: 10.7717/peerj.4830 (PMC5971103; doi:10.7717/peerj.4830)
Supplement: Supplemental Information 1 [file peerj-06-4830-s002.csv]

	DOPAC					DA
Group	FB	DL	OT	CB	BS	FB	DL	OT	CB	BS
A	2,02768E-05	4,02192E-05	6,23138E-06	0,000134443	3,58938E-05	0,000309559	0,00049905	0,000172902	0,00034523	0,000335094
A	0,000175943	2,28985E-07	6,77292E-05	0,001401563	0,000110436	0,000237121	0,001460127	0,000210387	0,001160538	0,001130963
A	1,96721E-05	1,35972E-05	7,33523E-05	5,67301E-06	1,45092E-07	0	0,000822976	0,000218777	3,01902E-07	0,000113769
A	1,71228E-05	0,000100731	4,04973E-07	3,17746E-05	3,41514E-06	0,000187578	0,000519616	0,000148591	0,000100757	0,000137287
A	4,37324E-05	6,49712E-05	9,29729E-05	2,71814E-05	5,19833E-05	0,00023265	0,000721304	0,000417401	7,74214E-05	0,000400269
A	0,000136054	0,000234851	0,000262681	6,38038E-05	5,0916E-05	0,000410335	0,000756366	0,000198827	0,00013311	0,000156927
A	6,80015E-05	7,51443E-05	7,45703E-05	4,10359E-08	0,000177968	0,000299405	0,001006944	0,00045391	0,000106379	0,000723202
A	0,000165381	0,000110166	5,85666E-06	4,3253E-05	0,000156946	0,000211842	0,000896322	0,000273682	8,6819E-05	0,000351078
A	7,67094E-05	4,15995E-05	5,2027E-06	1,83121E-05	3,34349E-06	0,000487387	0,000706078	0,00048888	0,000103056	0,000277143
A	8,30488E-05	2,25586E-05	1,71812E-06	1,16262E-05	8,38988E-05	0,000750004	0,000734392	0,000320306	0,000105505	0,000484597
B	7,75301E-06	2,27321E-06	5,64088E-07	0,000136145	2,983E-06	0,000372709	0,000505821	8,85402E-05	7,78846E-05	0,000833955
B	2,18125E-05	2,57656E-05	3,49423E-06	5,10861E-06	5,10195E-07	0,000210388	0,000471615	5,99874E-05	0	0,000746112
B	2,33084E-05	4,36248E-06	1,30347E-05	1,9459E-06	2,11223E-06	0,000300833	0,000296268	0,000180165	3,56141E-08	0,000620058
B	6,04534E-05	1,91809E-05	2,55773E-05	6,41789E-06	6,19749E-05	0,000232719	0,000629135	0,000287452	4,1061E-05	0,000341659
B	2,64774E-05	3,1984E-05	1,31083E-05	7,07011E-07	8,42514E-07	0,000227517	0,000494769	5,45577E-05	1,44865E-05	7,83084E-05
B	1,20364E-05	1,72074E-05	5,68198E-06	6,94351E-06	1,95286E-05	0	0,000606575	7,68283E-05	7,94877E-06	0,000369908
B	2,96203E-05	6,69637E-05	2,65627E-05	3,71622E-05	1,65175E-05	0,000231821	0,00025407	0,000129543	2,25966E-05	0,000118516
B	2,85914E-05	9,41205E-05	3,53385E-05	3,94865E-05	2,09161E-05	0,000334293	0,000713524	0,000338019	0,000385962	0,000321661
B	5,58131E-05	9,66219E-05	3,26746E-05	2,21979E-05	9,42484E-08	0,000165924	0,000149487	0,000104648	9,01568E-05	6,62935E-05
B	5,0916E-05	2,07759E-05	5,62093E-05	7,00079E-05	5,64207E-05	4,79801E-05	0,000156927	0,000288664	0,00098096	0,000295498
B	2,94464E-05	1,36832E-05	3,5439E-05	8,5283E-06	5,61637E-06	0,000127589	0,000795462	0,000452643	0,000110648	0,000661817
C	1,04151E-06	9,92074E-07	7,07346E-06	1,27558E-05	1,71995E-06	0,000359612	0,000119108	0,000177189	0,000327572	6,17107E-05
C	1,94286E-05	1,10317E-06	1,23952E-06	0,000101239	3,42994E-06	0,00037644	0,000422129	0,000270845	7,47164E-05	0,000694666
C	9,75962E-05	7,14497E-05	7,27655E-05	6,80506E-05	9,3968E-05	0,000346482	0,000731466	0,000206366	8,54662E-05	0,000839923
C	2,95781E-05	5,1062E-05	5,20916E-05	4,47528E-05	4,59963E-05	0,000155968	0,000924412	0,000302726	0,000124727	0,000273337
C	4,00472E-05	1,18063E-05	2,31575E-05	3,63958E-05	2,62555E-05	0,000191536	0,000675277	0,000344133	0,000139196	0,00036891
C	7,43976E-08	4,55267E-05	4,50216E-05	2,16909E-05	2,53398E-07	0,000105776	0,00060915	8,81273E-05	0,000112965	0,000148728
	DOPAC					DA
Group	FB	DL	OT	CB	BS	FB	DL	OT	CB	BS
C	5,31913E-05	3,75493E-06	6,83577E-05	9,0003E-05	5,77835E-07	0,00012276	9,37746E-05	0,000897205	0,000318564	0,00100748
C	1,75746E-05	2,31626E-05	2,38568E-05	2,21736E-05	6,14301E-07	0,000129644	0,000667119	0,000295038	0,000116937	0,000629863
C	2,36282E-05	3,19291E-05	2,82411E-06	3,13596E-05	3,28405E-07	0,000128025	0,000575043	0,000264626	0,000121277	0,000734572
C	1,45805E-05	1,92934E-06	1,43038E-06	2,79471E-05	9,69985E-06	0,000229838	0,000554745	0,000615263	0,000196094	0,000885039
C	3,54311E-05	6,35965E-05	2,57792E-05	4,38929E-05	1,28385E-05	0,000169407	0,000655614	0,000601622	0,000135023	0,00079372
C	8,78052E-06	1,81483E-07	3,72978E-05	1,09149E-05	2,08817E-06	0,000113284	0,000928529	0,00078725	0,000111148	0,000996727
D	6,29298E-06	9,06432E-07	2,13313E-06	2,2509E-05	9,66893E-06	0,000249981	0,00063426	0,000344287	0,000134869	0,000200911
D	2,21033E-05	4,40312E-07	1,26149E-06	1,042E-06	1,25961E-05	0,000259597	0,001227202	0,000490279	1,25784E-05	8,31796E-07
D	1,33196E-05	4,12707E-07	1,93388E-05	4,14709E-05	1,39653E-05	7,41691E-05	0,000624724	0,000379286	3,5225E-05	0,000725758
D	3,29115E-05	2,2503E-05	8,13172E-07	1,00124E-05	3,58793E-06	0,00016851	0,001396886	0,000483918	0,000240865	0,000266505
D	2,04304E-05	1,83771E-07	1,76266E-05	5,24902E-06	3,55912E-06	0,000169333	0,001076527	0,000634495	2,13252E-05	0,00028942
D	2,29964E-05	2,41159E-05	7,86348E-06	1,02222E-06	2,28299E-05	0,000150252	0,000396871	7,33137E-05	7,37598E-05	8,24062E-05
D	5,73873E-05	5,92022E-05	3,71777E-05	1,30707E-05	0,000182028	0,000399702	0,000918193	0,000328095	0,000109048	0,000424764
D	1,53887E-05	3,89161E-05	1,17682E-07	6,36955E-08	0,000110962	0,000195535	0,000777681	0,000231849	8,5699E-05	0,00041117
D	9,06597E-05	0,00011712	0,000117262	2,65054E-05	0,000147653	0,000341236	0,000951477	0,000308083	0,000398067	0,000562592
D	6,26708E-05	2,6634E-05	4,41676E-05	2,02068E-05	7,08419E-05	0,000357261	0,000881936	0,000462533	0,000118411	0,000557006
E	2,34994E-05	6,08111E-05	3,17713E-05	6,25966E-06	1,43603E-06	0,000193014	0,001386643	0,000626213	2,85792E-05	0,000413218
E	6,24376E-05	5,48804E-05	4,28832E-05	1,38395E-05	0,000113153	0,000166995	0,000565449	0,000107029	0,00013555	0,000118004
E	8,62572E-05	0,00011359	6,48297E-05	4,1348E-08	0,000140675	0,000259418	0,000801218	0,000485621	0,000139379	0,000301728
E	4,47074E-05	3,28639E-05	3,03299E-05	9,92945E-06	0,000107965	0,000184814	0,000877398	0,000404411	7,31448E-05	0,001133481
E	0,000105408	4,25515E-05	2,13544E-05	2,05584E-05	6,06852E-05	0,000102404	0,001026927	0,000637443	0,000133421	0,000487357
E	5,1923E-05	4,47545E-05	1,93903E-06	1,43244E-05	8,56511E-05	0,000157282	0,000713046	0,000327812	6,8891E-05	0,000688726
E	5,27899E-05	0,000182131	2,05459E-07	6,2997E-06	0,000426986	0,000241625	0,000713879	0,000245325	4,84031E-05	0,000594352
E	3,03787E-05	2,88258E-05	1,42849E-06	5,15369E-07	8,84229E-05	0,000329103	0,000709709	0,000232922	4,633E-05	0,000550074
E	7,91566E-05	2,50827E-05	1,02742E-05	9,28268E-08	0,000141081	0,000355562	0,00062362	0,000365937	7,69641E-05	0,001035006
E	4,03128E-08	7,96644E-06	1,00674E-05	2,05371E-05	6,75004E-05	0,000211228	0,000670616	0,000848541	6,5366E-05	0,000468254
