# Supplementary material for: The variable monoaminergic outcomes of cleaner fish brains when facing different social and mutualistic contexts
Source: PeerJ. 2018 May 24;6:e4830. doi: 10.7717/peerj.4830 (PMC5971103; doi:10.7717/peerj.4830)
Supplement: Supplemental Information 2 [file peerj-06-4830-s003.csv]

Group	Ind	Number Interaction	Time_average_ inter	Prop_interact_ts	Prop_time_spent_ts	Chase	CleanBites	Jolts/100sec	% time around aquarium
A	1	0	0	0	0	2	0
A	2	0	0	0	0	4	0
A	8	0	0	0	0	0	0
A	15	0	0	0	0	0	0
A	16	1	6	4	0,666666667	0	1
A	17	1	2	1	0,5	0	0
A	44	0	0	0	0	0	0
A	46	0	0	0	0	0	0
B	5	29	7,379310345	0,666666667	0,074766355	4	60	2,336448598
B	6	18	3,333333333	1	0,05	0	40	1,666666667
B	7	17	2,176470588	1	0,054054054	0	27	0
B	9	22	5,090909091	0,8	0,142857143	0	51	1,785714286
B	10	18	4,555555556	1	0,12195122	4	44	8,536585366
B	11	14	9	0,8	0,174603175	1	41	3,174603175
B	12	10	6	0	0	1	35	3,333333333
B	13	22	21,86363636	0,583333333	0,25987526	1	81	0,415800416
B	14	40	3,5	1	0,042857143	0	79	0
B	18	31	3,967741935	1	0,032520325	0	51	1,62601626
C	3								0,11
C	4								0,25
C	19								0,055
C	20								0,458888889
C	21								0,382777778
C	22								0,340277778
C	23								0,065277778
C	24								0,263888889
C	25								0,061388889
C	26								0,531111111
C	27								0,063055556
C	28								0,376388889
Group	Ind	Number Interaction	Time_average_ inter	Prop_interact_ts	Prop_time_spent_ts	Chase	CleanBites	Jolts/100sec	% time around aquarium
D	30								0,899722222
D	31								0,035
D	32								0,149166667
D	33								0,087777778
D	35								0,062222222
D	37								0,131666667
D	40								0,051388889
D	42								0,110555556
D	51								0,078055556
D	53								0,146388889
