# Supplementary material for: The variable monoaminergic outcomes of cleaner fish brains when facing different social and mutualistic contexts
Source: PeerJ. 2018 May 24;6:e4830. doi: 10.7717/peerj.4830 (PMC5971103; doi:10.7717/peerj.4830)
Supplement: Supplemental Information 3 [file peerj-06-4830-s004.csv]

	5HIAA					5HT
Group	FB	DL	OT	CB	BS	FB	DL	OT	CB	BS
A	0,003541102	0,004144526	0,003421148	0,000679141	0,003033551	0,011639515	0,002243018	0,004009434	0,000858743	0,005729192
A	0,005820106	0,005674615	0,003619583	0,003980835	0,00353223	0,017003075	0,005026338	0,002307617	0,003037204	0,005213618
A	0,005553134	0,004342009	0,001881153	7,89688E-05	0,000355057	0,013087813	0,010418966	0,002102445	9,15923E-05	0,000812958
A	0,003686454	0,002948782	0,002032477	0,000147048	0,000587597	0,009145918	0,00743593	0,002715172	0,000415503	0,000402098
A	0,002840026	0,002140171	0,002387643	0,000124402	0,000820979	0,013355789	0,007175902	0,003796935	0,000342091	0,003760629
A	0,006561215	0,002885585	0,002688593	0,000345157	0,000531825	0,024791476	0,009166711	0,005773191	0,0014738	0,00165639
A	0,00691593	0,003459906	0,003737473	0,000439866	0,001955505	0,02839257	0,012943515	0,007895339	0,000409737	0,005255002
A	0,009061433	0,005147606	0,002931956	0,000510628	0,001974449	0,029419529	0,008753559	0,002944292	0,000506878	0,003529117
A	0,006527195	0,003623311	0,003079758	0,000624828	0,001572754	0,021269288	0,009382499	0,004529037	0,00068847	0,002221969
A	0,006254216	0,003774935	0,002775349	0,000520458	0,001463137	0,022324184	0,014125444	0,004078182	0,000658603	0,001969582
B	0,004029963	0,003217321	0,00143502	0,000135843	0,002028767	0,008373645	0,005310682	0,001630691	0,000348684	0,005652953
B	0,005468745	0,002866118	0,001170669	0,000178898	0,00203031	0,018632028	0,00537202	0,001433111	9,0262E-06	0,004980336
B	0,003629976	0,002954854	0,001816529	0,000131008	0,001827052	0,016813736	0,004570277	0,001729899	4,75511E-06	0,003851032
B	0,005623515	0,002437055	0,001911247	7,90687E-05	0,001713442	0,016928391	0,006579318	0,003779802	3,37797E-05	0,006409092
B	0,004752091	0,002703778	0,000935561	4,27459E-05	0,000403483	0,008358019	0,004045703	0,000276595	0,000180163	0,000350802
B	0,006283696	0,003229187	0,002072388	7,84821E-05	0,001309634	0,01786989	0,005681758	0,001156288	0,000245377	0,00112603
B	0,005000157	0,002035865	0,002651211	7,28212E-05	0,000920939	0,01960384	0,001842443	0,002358593	0,000252106	0,002137808
B	0,003625158	0,003771458	0,001529339	0,000405631	0,001455053	0,013142345	0,01020472	0,001786212	0,001230654	0,009290548
B	0,004621008	0,001621763	0,002171987	9,92753E-05	0,001209019	0,012681878	0,001139526	0,002816307	0,000239962	0,000879342
B	5,20753E-05	0,000658395	0,000531825	0,009723322	0,003178298	0,002821933	0,000133049	0,001133806	0,00165639	0,026764615
B	0,004873755	0,027485039	0,000644347	0,000250229	0,000679257	0,015314332	0,009088849	0,001399157	0,000312288	0,002919159
C	0,006034575	0,002067404	0,00281327	2,17883E-05	0,000195303	0,009556342	0,000995574	0,002397177	3,0462E-05	0,000376094
C	0,007667705	0,003683511	0,002777064	0,000154364	0,002683439	0,021369874	0,009240968	0,003177003	0,000428633	0,007543323
C	0,003869408	0,003395356	0,00251887	0,00026994	0,001123412	0,018811039	0,006473149	0,005123527	0,000521737	0,002637112
C	0,009223459	0,005035436	0,004751842	0,000232168	0,001763147	0,018520216	0,008754107	0,005775517	0,000281857	0,002977631
C	0,007325729	0,002980709	0,003504242	0,000288811	0,001433888	0,019120843	0,007341847	0,003450903	0,000332311	0,00328619
C	0,008437548	0,003704618	0,003805583	8,55258E-05	0,000978037	0,012314294	0,006618626	0,001002554	0,000101845	0,000397938
	5HIAA					5HT
Group	FB	DL	OT	CB	BS	FB	DL	OT	CB	BS
C	0,006706912	0,001848176	0,002500933	0,000588164	0,002878277	0,020733497	0,003469275	0,006385454	0,000861607	0,004507007
C	0,005525588	0,004433952	0,00135565	0,000118507	0,000919434	0,016132937	0,006001506	0,002213507	0,000218342	0,003373184
C	0,005186299	0,002448039	0,000796453	0,000109012	0,001350195	0,020088169	0,006908595	0,001885063	0,000301236	0,00456482
C	0,005979225	0,002145455	0,001230894	0,000170792	0,001292814	0,013642391	0,006039012	0,002819594	0,00043036	0,003810145
C	0,004744317	0,003134542	0,001478283	0,000208288	0,000960127	0,016493731	0,007333592	0,004256412	0,000690597	0,005107166
C	0,005352719	0,002767262	0,000959213	0,000127903	0,001046746	0,012624263	0,008640576	0,002140429	0,000478403	0,0062389
D	0,003250479	0,034710447	0,00060014	0,000529485	0,000622265	0,014007014	0,008680729	0,001463458	0,001400065	0,00303812
D	0,005840767	0,050206835	0,001209201	0,000132526	9,43594E-05	0,014476867	0,017560795	0,002399481	0,000309596	2,32378E-05
D	0,00498808	0,044830527	0,000848361	0,000501802	0,000423271	0,00716341	0,012532678	0,001906912	0,000966259	0,001165069
D	0,003879443	0,042540288	0,00064264	0,000236984	0,000736435	0,018163861	0,020693791	0,002333226	0,000521992	0,003185224
D	0,006685452	0,037825505	0,000760378	9,84239E-06	0,000244987	0,027403248	0,015926874	0,002419724	0,000484873	0,000983964
D	0,006638123	0,005304511	0,003074857	0,000606487	0,001751882	0,013691069	0,004569944	0,001007032	0,000380269	0,000667286
D	0,005256293	0,002819255	0,001926153	0,00025851	0,001318198	0,021940426	0,009773085	0,003142575	0,000295318	0,004635957
D	0,006952806	0,004364776	0,002614955	0,000391694	0,001943181	0,020360758	0,010004847	0,002349585	0,000573963	0,002500693
D	0,006690667	0,004262437	0,002054221	0,001319063	0,001693185	0,02556488	0,008073909	0,001979949	0,001776247	0,003713747
D	0,004817724	0,003116142	0,002112936	0,000332848	0,00127241	0,02108503	0,009930563	0,00314183	0,00046463	0,002918229
E	0,006089659	0,054187522	0,001103989	8,64547E-05	0,000897835	0,021192867	0,018800643	0,002004582	0,000261278	0,003306652
E	0,007189182	0,002400157	0,00151302	0,000424454	0,000791104	0,025512128	0,005790753	0,001649344	0,000574835	0,001932523
E	0,006392771	0,003599324	0,003254987	0,000474956	0,001543381	0,018355482	0,008270752	0,00405826	0,000730638	0,001800217
E	0,005781181	0,002674398	0,002179898	0,000400653	0,002165408	0,021650304	0,006727608	0,003153106	0,000368045	0,00668201
E	0,005051503	0,003288923	0,003336972	0,000579644	0,001161873	0,021112604	0,012635903	0,006244944	0,001265011	0,004250813
E	0,003977618	0,004248738	0,002158588	0,00049882	0,001882602	0,015362929	0,012892946	0,003154119	0,00062418	0,004135644
E	0,003709729	0,002454308	0,00199718	0,000275604	0,001280455	0,020993761	0,008756655	0,00332415	0,000300461	0,003231102
E	0,005981364	0,002045651	0,002396219	0,000293797	0,000993592	0,025026788	0,005416641	0,002498025	0,000316761	0,002013771
E	0,00394792	0,002412356	0,001775384	0,000357628	0,001637309	0,016945108	0,00910068	0,003430071	0,000592936	0,005913825
E	0,005371185	0,002591277	0,003645201	0,000345253	0,000873039	0,031178808	0,010955863	0,007553883	0,000647082	0,002160758
