# Supplementary material for: The variable monoaminergic outcomes of cleaner fish brains when facing different social and mutualistic contexts
Source: PeerJ. 2018 May 24;6:e4830. doi: 10.7717/peerj.4830 (PMC5971103; doi:10.7717/peerj.4830)
Supplement: Supplemental Information 4 [file peerj-06-4830-s005.csv]

Individual	Sex	Body weight (g)	TL (cm)	SL (cm)
1	F	2,94	7,0	5,9
2	unknown	2,09	6,0	4,8
3	F	3,45	6,7	3,5
4	F	2,72	6,2	5,2
5	M	4,05	7,7	6,8
6	F	2,65	6,4	5,4
7	M	3,49	7,3	5,9
8	F	2,31	6,4	5,2
9	F	2,48	6,2	5,3
10	F	3,67	7,2	6,0
11	F	2,35	6,4	5,5
12	F	4,70	7,6	6,6
13	F	3,01	7,2	5,9
14	F	3,24	7,2	6,0
15	F	3,37	7,4	6,1
16	F	2,28	6,6	5,6
17	F	2,64	6,3	5,4
18	F	3,00	6,8	5,6
19	F	2,51	6,5	5,4
20	F	2,50	6,2	5,0
21	F	1,82	5,2	4,2
22	F	2,74	6,6	5,7
23	M	2,33	6,6	5,5
24	F	2,46	6,4	5,5
25	F	2,36	6,7	5,6
26	F	3,07	7,2	6,0
27	F	1,78	6,5	5,6
28	F	2,06	6,0	5,0
29	F	2,40	6,7	5,5
30	F	1,79	5,9	4,9
31	F	2,60	6,7	5,6
32	F	2,80	7,0	6,0
33	F	1,46	5,8	5,0
34	F	1,95	5,9	5,3
35	unknown	2,16	6,0	5,4
36	F	2,16	6,4	5,5
37	F	1,88	6,1	5,2
38	F	2,14	6,0	5,2
39	F	2,46	6,6	5,5
40	F	1,98	5,9	5,5
41	F	2,59	6,8	5,6
42	F	1,68	5,7	5,0
43	F	1,40	6,3	5,2
44	F	1,31	5,4	4,5
45	F	1,62	5,9	4,6
46	F	1,76	6,1	5,5
47	F	1,87	5,9	5,2
48	F	1,71	6,0	5,1
Individual	Sex	Body weight (g)	TL (cm)	SL (cm)
49	F	1,62	5,9	5,0
50	F	1,25	5,2	4,6
51	F	2,03	6,4	5,6
52	F	2,31	6,2	5,3
53	unknown	2,60	6,6	5,7
